# Supplementary material for: Genotype-Phenotype Correlation and Functional Insights for Two Monoallelic TREX1 Missense Variants Affecting the Catalytic Core
Source: Genes (Basel). 2022 Jun 30;13(7):1179. doi: 10.3390/genes13071179 (PMC9323106; doi:10.3390/genes13071179)
Supplement: Supplementary file 1 [file genes-13-01179-s001.zip]

Archive with 1 entries (1 files):
- genes-1786121-supplementary.pdf
